# Supplementary material for: PPCRKB: a risk factor knowledge base of postoperative pulmonary complications
Source: Database (Oxford). 2024 Jul 19;2024:baae054. doi: 10.1093/database/baae054 (PMC11259045; doi:10.1093/database/baae054)
Supplement: baae054_Supp [file baae054_supp.zip]

Archive with 6 entries (6 files):
- suppl_data/Appendix 1.doc
- suppl_data/Fig. R1 Comparison of ChatGPT and manually extraction of literature data..pdf
- suppl_data/Fig. R2 Interaction with ChatGPT in the process of information extraction..eps
- suppl_data/Fig. R3 The retrieval results of PPCs searched in the MeSH..png
- suppl_data/Fig. R4 Dynamic visualization of specific risk factors associated with PPCs..png
- suppl_data/Fig. S1 The graph illustrates the associations between postoperative pulmonary complications (PPCs) and related factors within a weighted network diagram. Nodes represent PPCs and factors, marked as PPC ID.png
